# Supplementary material for: GlycA and CRP Are Genetically Correlated: Insight into the Genetic Architecture of Inflammageing
Source: Biomolecules. 2024 May 8;14(5):563. doi: 10.3390/biom14050563 (PMC11117775; doi:10.3390/biom14050563)
Supplement: Supplementary file 1 [file biomolecules-14-00563-s001.zip]

Archive with 1 entries (1 files):
- biomolecules-2977830-supplementary.pdf
